# Supplementary material for: First national record of Quasipaaverrucospinosa (Bourret, 1937) (Amphibia: Anura: Dicroglossidae) from Thailand with further comment on its taxonomic status
Source: Biodivers Data J. 2021 Sep 30;9:e70473. doi: 10.3897/BDJ.9.e70473 (PMC8497459; doi:10.3897/BDJ.9.e70473)
Supplement: XML Treatment for Quasipaa verrucospinosa [file BDJ.9.e70473-treatment1.xml]

<!DOCTYPE tp:taxon-treatment
  PUBLIC "-//TaxonX//DTD Taxonomic Treatment Publishing DTD v0 20100105//EN" "tax-treatment-NSO.dtd">
<tp:taxon-treatment xmlns:tp="http://www.plazi.org/taxpub"><tp:treatment-meta><mixed-citation publication-type="journal"><person-group><name><surname>Suwannapoom</surname><given-names>Chatmongkon</given-names></name><name><surname>Nguyen</surname><given-names>Tan Van</given-names></name><name><surname>Poyarkov</surname><given-names>Nikolay A.</given-names></name><name><surname>Wu</surname><given-names>Yun-He</given-names></name><name><surname>Pawangkhanant</surname><given-names>Parinya</given-names></name><name><surname>Lorphengsy</surname><given-names>Sengvilay</given-names></name><name><surname>Che</surname><given-names>Jing</given-names></name></person-group><article-title>First national record of <italic><tp:taxon-name><tp:taxon-name-part taxon-name-part-type="genus" reg="Quasipaa">Quasipaa</tp:taxon-name-part><tp:taxon-name-part taxon-name-part-type="species" reg="verrucospinosa">verrucospinosa</tp:taxon-name-part></tp:taxon-name></italic> (Bourret, 1937) (<tp:taxon-name><tp:taxon-name-part taxon-name-part-type="class">Amphibia</tp:taxon-name-part></tp:taxon-name>: <tp:taxon-name><tp:taxon-name-part taxon-name-part-type="order">Anura</tp:taxon-name-part></tp:taxon-name>: <tp:taxon-name><tp:taxon-name-part taxon-name-part-type="family">Dicroglossidae</tp:taxon-name-part></tp:taxon-name>) from Thailand with further comment on its taxonomic status</article-title><source>Biodivers Data J</source><day>30</day><month>09</month><year>2021</year><volume>9</volume><pub-id pub-id-type="doi">10.3897/BDJ.9.e70473</pub-id></mixed-citation></tp:treatment-meta><tp:nomenclature><tp:taxon-name>
            <object-id xmlns:xlink="http://www.w3.org/1999/xlink" content-type="arpha" xlink:type="simple">65BF7EC1-909C-58BE-AE2D-9A7B3157EDF3</object-id>
            <tp:taxon-name-part taxon-name-part-type="genus">Quasipaa</tp:taxon-name-part>
            <tp:taxon-name-part taxon-name-part-type="species">verrucospinosa</tp:taxon-name-part>
          </tp:taxon-name><tp:taxon-authority>(Bourret, 1937)</tp:taxon-authority></tp:nomenclature><tp:treatment-sec sec-type="materials"><title>Materials</title><list list-type="alpha-lower" list-content="occurrences"><list-item><p><bold>Type status:</bold> <named-content xmlns:xlink="http://www.w3.org/1999/xlink" content-type="dwc:typeStatus" xlink:type="simple">Other material</named-content>. <bold>Occurrence:</bold> catalogNumber: <named-content xmlns:xlink="http://www.w3.org/1999/xlink" content-type="dwc:catalogNumber" xlink:type="simple">AUP-00392</named-content>; individualCount: <named-content xmlns:xlink="http://www.w3.org/1999/xlink" content-type="dwc:individualCount" xlink:type="simple">1</named-content>; sex: <named-content xmlns:xlink="http://www.w3.org/1999/xlink" content-type="dwc:sex" xlink:type="simple">female</named-content>; lifeStage: <named-content xmlns:xlink="http://www.w3.org/1999/xlink" content-type="dwc:lifeStage" xlink:type="simple">adult</named-content>; <bold>Taxon:</bold> scientificName: <named-content xmlns:xlink="http://www.w3.org/1999/xlink" content-type="dwc:scientificName" xlink:type="simple"><italic><tp:taxon-name><tp:taxon-name-part taxon-name-part-type="genus" reg="Quasipaa">Quasipaa</tp:taxon-name-part><tp:taxon-name-part taxon-name-part-type="species" reg="verrucospinosa">verrucospinosa</tp:taxon-name-part></tp:taxon-name></italic></named-content>; class: <named-content xmlns:xlink="http://www.w3.org/1999/xlink" content-type="dwc:class" xlink:type="simple"><tp:taxon-name><tp:taxon-name-part taxon-name-part-type="class">Amphibia</tp:taxon-name-part></tp:taxon-name></named-content>; order: <named-content xmlns:xlink="http://www.w3.org/1999/xlink" content-type="dwc:order" xlink:type="simple"><tp:taxon-name><tp:taxon-name-part taxon-name-part-type="order">Anura</tp:taxon-name-part></tp:taxon-name></named-content>; family: <named-content xmlns:xlink="http://www.w3.org/1999/xlink" content-type="dwc:family" xlink:type="simple"><tp:taxon-name><tp:taxon-name-part taxon-name-part-type="family">Dicroglossidae</tp:taxon-name-part></tp:taxon-name></named-content>; genus: <named-content xmlns:xlink="http://www.w3.org/1999/xlink" content-type="dwc:genus" xlink:type="simple"><tp:taxon-name><tp:taxon-name-part taxon-name-part-type="genus">Quasipaa</tp:taxon-name-part></tp:taxon-name></named-content>; specificEpithet: <named-content xmlns:xlink="http://www.w3.org/1999/xlink" content-type="dwc:specificEpithet" xlink:type="simple"><italic><tp:taxon-name><tp:taxon-name-part taxon-name-part-type="genus" reg="Quasipaa"/><tp:taxon-name-part taxon-name-part-type="species" reg="verrucospinosa">verrucospinosa</tp:taxon-name-part></tp:taxon-name></italic></named-content>; <bold>Location:</bold> country: <named-content xmlns:xlink="http://www.w3.org/1999/xlink" content-type="dwc:country" xlink:type="simple">Thailand</named-content>; countryCode: <named-content xmlns:xlink="http://www.w3.org/1999/xlink" content-type="dwc:countryCode" xlink:type="simple">TL</named-content>; stateProvince: <named-content xmlns:xlink="http://www.w3.org/1999/xlink" content-type="dwc:stateProvince" xlink:type="simple">Nan</named-content>; locality: <named-content xmlns:xlink="http://www.w3.org/1999/xlink" content-type="dwc:locality" xlink:type="simple">Doi Phu Kha</named-content>; verbatimElevation: <named-content xmlns:xlink="http://www.w3.org/1999/xlink" content-type="dwc:verbatimElevation" xlink:type="simple">900–1000</named-content>; verbatimLatitude: <named-content xmlns:xlink="http://www.w3.org/1999/xlink" content-type="dwc:verbatimLatitude" xlink:type="simple">21°19.66'N</named-content>; verbatimLongitude: <named-content xmlns:xlink="http://www.w3.org/1999/xlink" content-type="dwc:verbatimLongitude" xlink:type="simple">103°36.26'E</named-content>; verbatimCoordinateSystem: <named-content xmlns:xlink="http://www.w3.org/1999/xlink" content-type="dwc:verbatimCoordinateSystem" xlink:type="simple">WGS84</named-content>; <bold>Event:</bold> eventRemarks: <named-content xmlns:xlink="http://www.w3.org/1999/xlink" content-type="dwc:eventRemarks" xlink:type="simple">collected by C. Suwannapoom, P. Pawangkhanant</named-content>; <bold>Record Level:</bold> basisOfRecord: <named-content xmlns:xlink="http://www.w3.org/1999/xlink" content-type="dwc:basisOfRecord" xlink:type="simple">preserved specime</named-content></p></list-item><list-item><p><bold>Type status:</bold> <named-content xmlns:xlink="http://www.w3.org/1999/xlink" content-type="dwc:typeStatus" xlink:type="simple">Other material</named-content>. <bold>Occurrence:</bold> catalogNumber: <named-content xmlns:xlink="http://www.w3.org/1999/xlink" content-type="dwc:catalogNumber" xlink:type="simple">AUP-00393</named-content>; individualCount: <named-content xmlns:xlink="http://www.w3.org/1999/xlink" content-type="dwc:individualCount" xlink:type="simple">1</named-content>; sex: <named-content xmlns:xlink="http://www.w3.org/1999/xlink" content-type="dwc:sex" xlink:type="simple">female</named-content>; lifeStage: <named-content xmlns:xlink="http://www.w3.org/1999/xlink" content-type="dwc:lifeStage" xlink:type="simple">adult</named-content>; <bold>Taxon:</bold> scientificName: <named-content xmlns:xlink="http://www.w3.org/1999/xlink" content-type="dwc:scientificName" xlink:type="simple"><italic><tp:taxon-name><tp:taxon-name-part taxon-name-part-type="genus" reg="Quasipaa">Quasipaa</tp:taxon-name-part><tp:taxon-name-part taxon-name-part-type="species" reg="verrucospinosa">verrucospinosa</tp:taxon-name-part></tp:taxon-name></italic></named-content>; <bold>Record Level:</bold> basisOfRecord: <named-content xmlns:xlink="http://www.w3.org/1999/xlink" content-type="dwc:basisOfRecord" xlink:type="simple">preserved specimen</named-content>; dynamicProperties: <named-content xmlns:xlink="http://www.w3.org/1999/xlink" content-type="dwc:dynamicProperties" xlink:type="simple">collection date, collector and location as the AUP-00392</named-content></p></list-item><list-item><p><bold>Type status:</bold> <named-content xmlns:xlink="http://www.w3.org/1999/xlink" content-type="dwc:typeStatus" xlink:type="simple">Other material</named-content>. <bold>Occurrence:</bold> catalogNumber: <named-content xmlns:xlink="http://www.w3.org/1999/xlink" content-type="dwc:catalogNumber" xlink:type="simple">AUP-00530</named-content>; individualCount: <named-content xmlns:xlink="http://www.w3.org/1999/xlink" content-type="dwc:individualCount" xlink:type="simple">1</named-content>; sex: <named-content xmlns:xlink="http://www.w3.org/1999/xlink" content-type="dwc:sex" xlink:type="simple">female</named-content>; lifeStage: <named-content xmlns:xlink="http://www.w3.org/1999/xlink" content-type="dwc:lifeStage" xlink:type="simple">adult</named-content>; <bold>Taxon:</bold> scientificName: <named-content xmlns:xlink="http://www.w3.org/1999/xlink" content-type="dwc:scientificName" xlink:type="simple"><italic><tp:taxon-name><tp:taxon-name-part taxon-name-part-type="genus" reg="Quasipaa">Quasipaa</tp:taxon-name-part><tp:taxon-name-part taxon-name-part-type="species" reg="verrucospinosa">verrucospinosa</tp:taxon-name-part></tp:taxon-name></italic></named-content>; <bold>Record Level:</bold> basisOfRecord: <named-content xmlns:xlink="http://www.w3.org/1999/xlink" content-type="dwc:basisOfRecord" xlink:type="simple">preserved specimen</named-content>; dynamicProperties: <named-content xmlns:xlink="http://www.w3.org/1999/xlink" content-type="dwc:dynamicProperties" xlink:type="simple">collection date, collector and location as the AUP-00392</named-content></p></list-item><list-item><p><bold>Type status:</bold> <named-content xmlns:xlink="http://www.w3.org/1999/xlink" content-type="dwc:typeStatus" xlink:type="simple">Other material</named-content>. <bold>Occurrence:</bold> catalogNumber: <named-content xmlns:xlink="http://www.w3.org/1999/xlink" content-type="dwc:catalogNumber" xlink:type="simple">AUP-00531</named-content>; individualCount: <named-content xmlns:xlink="http://www.w3.org/1999/xlink" content-type="dwc:individualCount" xlink:type="simple">1</named-content>; sex: <named-content xmlns:xlink="http://www.w3.org/1999/xlink" content-type="dwc:sex" xlink:type="simple">male</named-content>; lifeStage: <named-content xmlns:xlink="http://www.w3.org/1999/xlink" content-type="dwc:lifeStage" xlink:type="simple">adult</named-content>; <bold>Taxon:</bold> scientificName: <named-content xmlns:xlink="http://www.w3.org/1999/xlink" content-type="dwc:scientificName" xlink:type="simple"><italic><tp:taxon-name><tp:taxon-name-part taxon-name-part-type="genus" reg="Quasipaa">Quasipaa</tp:taxon-name-part><tp:taxon-name-part taxon-name-part-type="species" reg="verrucospinosa">verrucospinosa</tp:taxon-name-part></tp:taxon-name></italic></named-content>; <bold>Record Level:</bold> basisOfRecord: <named-content xmlns:xlink="http://www.w3.org/1999/xlink" content-type="dwc:basisOfRecord" xlink:type="simple">preserved specimen</named-content>; dynamicProperties: <named-content xmlns:xlink="http://www.w3.org/1999/xlink" content-type="dwc:dynamicProperties" xlink:type="simple">collection date, collector and location as the AUP-00392</named-content></p></list-item><list-item><p><bold>Type status:</bold> <named-content xmlns:xlink="http://www.w3.org/1999/xlink" content-type="dwc:typeStatus" xlink:type="simple">Other material</named-content>. <bold>Occurrence:</bold> catalogNumber: <named-content xmlns:xlink="http://www.w3.org/1999/xlink" content-type="dwc:catalogNumber" xlink:type="simple">AUP-00532</named-content>; individualCount: <named-content xmlns:xlink="http://www.w3.org/1999/xlink" content-type="dwc:individualCount" xlink:type="simple">1</named-content>; sex: <named-content xmlns:xlink="http://www.w3.org/1999/xlink" content-type="dwc:sex" xlink:type="simple">male</named-content>; lifeStage: <named-content xmlns:xlink="http://www.w3.org/1999/xlink" content-type="dwc:lifeStage" xlink:type="simple">adult</named-content>; <bold>Taxon:</bold> scientificName: <named-content xmlns:xlink="http://www.w3.org/1999/xlink" content-type="dwc:scientificName" xlink:type="simple"><italic><tp:taxon-name><tp:taxon-name-part taxon-name-part-type="genus" reg="Quasipaa">Quasipaa</tp:taxon-name-part><tp:taxon-name-part taxon-name-part-type="species" reg="verrucospinosa">verrucospinosa</tp:taxon-name-part></tp:taxon-name></italic></named-content>; <bold>Record Level:</bold> basisOfRecord: <named-content xmlns:xlink="http://www.w3.org/1999/xlink" content-type="dwc:basisOfRecord" xlink:type="simple">preserved specimen</named-content>; dynamicProperties: <named-content xmlns:xlink="http://www.w3.org/1999/xlink" content-type="dwc:dynamicProperties" xlink:type="simple">collection date, collector and location as the AUP-00392</named-content></p></list-item><list-item><p><bold>Type status:</bold> <named-content xmlns:xlink="http://www.w3.org/1999/xlink" content-type="dwc:typeStatus" xlink:type="simple">Other material</named-content>. <bold>Occurrence:</bold> catalogNumber: <named-content xmlns:xlink="http://www.w3.org/1999/xlink" content-type="dwc:catalogNumber" xlink:type="simple">AUP-00533</named-content>; individualCount: <named-content xmlns:xlink="http://www.w3.org/1999/xlink" content-type="dwc:individualCount" xlink:type="simple">1</named-content>; sex: <named-content xmlns:xlink="http://www.w3.org/1999/xlink" content-type="dwc:sex" xlink:type="simple">male</named-content>; lifeStage: <named-content xmlns:xlink="http://www.w3.org/1999/xlink" content-type="dwc:lifeStage" xlink:type="simple">adult</named-content>; <bold>Taxon:</bold> scientificName: <named-content xmlns:xlink="http://www.w3.org/1999/xlink" content-type="dwc:scientificName" xlink:type="simple"><italic><tp:taxon-name><tp:taxon-name-part taxon-name-part-type="genus" reg="Quasipaa">Quasipaa</tp:taxon-name-part><tp:taxon-name-part taxon-name-part-type="species" reg="verrucospinosa">verrucospinosa</tp:taxon-name-part></tp:taxon-name></italic></named-content>; <bold>Record Level:</bold> basisOfRecord: <named-content xmlns:xlink="http://www.w3.org/1999/xlink" content-type="dwc:basisOfRecord" xlink:type="simple">preserved specimen</named-content>; dynamicProperties: <named-content xmlns:xlink="http://www.w3.org/1999/xlink" content-type="dwc:dynamicProperties" xlink:type="simple">collection date, collector and location as the AUP-00392</named-content></p></list-item><list-item><p><bold>Type status:</bold> <named-content xmlns:xlink="http://www.w3.org/1999/xlink" content-type="dwc:typeStatus" xlink:type="simple">Other material</named-content>. <bold>Occurrence:</bold> catalogNumber: <named-content xmlns:xlink="http://www.w3.org/1999/xlink" content-type="dwc:catalogNumber" xlink:type="simple">AUP-00534</named-content>; individualCount: <named-content xmlns:xlink="http://www.w3.org/1999/xlink" content-type="dwc:individualCount" xlink:type="simple">1</named-content>; sex: <named-content xmlns:xlink="http://www.w3.org/1999/xlink" content-type="dwc:sex" xlink:type="simple">male</named-content>; lifeStage: <named-content xmlns:xlink="http://www.w3.org/1999/xlink" content-type="dwc:lifeStage" xlink:type="simple">adult</named-content>; <bold>Taxon:</bold> scientificName: <named-content xmlns:xlink="http://www.w3.org/1999/xlink" content-type="dwc:scientificName" xlink:type="simple"><italic><tp:taxon-name><tp:taxon-name-part taxon-name-part-type="genus" reg="Quasipaa">Quasipaa</tp:taxon-name-part><tp:taxon-name-part taxon-name-part-type="species" reg="verrucospinosa">verrucospinosa</tp:taxon-name-part></tp:taxon-name></italic></named-content>; <bold>Record Level:</bold> basisOfRecord: <named-content xmlns:xlink="http://www.w3.org/1999/xlink" content-type="dwc:basisOfRecord" xlink:type="simple">preserved specimen</named-content>; dynamicProperties: <named-content xmlns:xlink="http://www.w3.org/1999/xlink" content-type="dwc:dynamicProperties" xlink:type="simple">collection date, collector and location as the AUP-00392</named-content></p></list-item><list-item><p><bold>Type status:</bold> <named-content xmlns:xlink="http://www.w3.org/1999/xlink" content-type="dwc:typeStatus" xlink:type="simple">Other material</named-content>. <bold>Occurrence:</bold> catalogNumber: <named-content xmlns:xlink="http://www.w3.org/1999/xlink" content-type="dwc:catalogNumber" xlink:type="simple">AUP-01609</named-content>; individualCount: <named-content xmlns:xlink="http://www.w3.org/1999/xlink" content-type="dwc:individualCount" xlink:type="simple">1</named-content>; sex: <named-content xmlns:xlink="http://www.w3.org/1999/xlink" content-type="dwc:sex" xlink:type="simple">female</named-content>; lifeStage: <named-content xmlns:xlink="http://www.w3.org/1999/xlink" content-type="dwc:lifeStage" xlink:type="simple">adult</named-content>; <bold>Taxon:</bold> scientificName: <named-content xmlns:xlink="http://www.w3.org/1999/xlink" content-type="dwc:scientificName" xlink:type="simple"><italic><tp:taxon-name><tp:taxon-name-part taxon-name-part-type="genus" reg="Quasipaa">Quasipaa</tp:taxon-name-part><tp:taxon-name-part taxon-name-part-type="species" reg="verrucospinosa">verrucospinosa</tp:taxon-name-part></tp:taxon-name></italic></named-content>; <bold>Record Level:</bold> basisOfRecord: <named-content xmlns:xlink="http://www.w3.org/1999/xlink" content-type="dwc:basisOfRecord" xlink:type="simple">preserved specimen</named-content>; dynamicProperties: <named-content xmlns:xlink="http://www.w3.org/1999/xlink" content-type="dwc:dynamicProperties" xlink:type="simple">collection date, collector and location as the AUP-00392</named-content></p></list-item></list></tp:treatment-sec><tp:treatment-sec sec-type="Description"><title>Description</title><p>Morphological characteristics of the specimens (n = 10) obtained from Nan Province agreed with the descriptions of <xref ref-type="bibr" rid="B7167494">Bourret (1937)</xref>, <xref ref-type="bibr" rid="B7169755">Fei et al. (2010)</xref>, <xref ref-type="bibr" rid="B7169855">Nguyen et al. (2020)</xref>: SVL 99.1–116.8 mm in males (n = 4) and 83.4–116.6 mm in females (n = 6). Other morphological measurements of all specimens collected from Nan Province are presented in Suppl. material <xref ref-type="supplementary-material" rid="S7169977">3</xref>. Body rather stout; head wider than long; snout round, slightly protruding, longer than horizontal diameter of eye; canthus rostralis distinct; loreal region oblique, moderately concave; nostril lateral, oval with lateral flap of skin, closer to tip of snout than to eye; interorbital broader than upper eyelid and internarial distance; eyes large, pupils oval; tympanum small, distinct; supratympanic fold present; vomerine teeth present; tongue heart-shaped, notched posteriorly; vocal openings absent. Forelimbs long, robust; relative finger lengths II &lt; I &lt; IV &lt; III; fingers without dermal fringe, free of webbing; tips of fingers, slightly enlarged, without discs; subarticular tubercle developed; palmar tubercles two, oval; nuptial pads spines present. Hindlimbs short, strong; thigh longer than tibia; tips of toes rounded, distinctly enlarged, without discs; relative toes lengths I &lt; II &lt; V &lt; III &lt; IV; toe webbing complete; subarticular tubercles prominent, rounded; inner metatarsal tubercle distinct, shorter than length of toe I.</p><p>Skin. Dorsal surface with very rough back covered by short, thick, ridges and round tubercles. Sides covered by oval tubercles with dark spines; ventral surface smooth. During the breeding season (May to October), males have black spikes on finger I, chin, chest and underarms. Colouration of dorsum is grey-brown with dark brown spots; ventral surface cream-coloured, except for the chin with dark markings; iris dark green (Figs <xref ref-type="fig" rid="F7169985">2</xref>, <xref ref-type="fig" rid="F7169981">3</xref>).</p></tp:treatment-sec><tp:treatment-sec sec-type="Distribution"><title>Distribution</title><p>This species is known to be from northern and central Vietnam, southern China and northwest Laos (<xref ref-type="bibr" rid="B7169855">Nguyen et al. 2020</xref>). This is the first record of this species in Thailand, ca. 440 km southwest from the type locality in Sa Pa District, Lao Cai Province, Vietnam (<xref ref-type="bibr" rid="B7167494">Bourret 1937</xref>) (Fig. <xref ref-type="fig" rid="F7169947">1</xref>).</p></tp:treatment-sec><tp:treatment-sec sec-type="Ecology"><title>Ecology</title><p>Individual specimens collected from Doi Phu Kha National Park were found at night between 19:00 and 23:00 h on both small and large rocks in medium-sized streams and in forests at elevations between 900–1000 m a.s.l. The surrounding habitat comprised secondary evergreen forests of medium growth. Other amphibian species found to be sympatric include: <italic><tp:taxon-name><tp:taxon-name-part taxon-name-part-type="genus" reg="Limnonectes">Limnonectes</tp:taxon-name-part><tp:taxon-name-part taxon-name-part-type="species" reg="taylori">taylori</tp:taxon-name-part></tp:taxon-name></italic> Matsui, Panha, Khonsue &amp; Kuraishi and <italic><tp:taxon-name><tp:taxon-name-part taxon-name-part-type="genus" reg="Limnonectes">L.</tp:taxon-name-part><tp:taxon-name-part taxon-name-part-type="species" reg="bannaensis">bannaensis</tp:taxon-name-part></tp:taxon-name></italic> Ye, Fei, Xie &amp; Jiang. Advertisement calls of the males can be heard within or beside rocky streams from May to October (Fig. <xref ref-type="fig" rid="F7169989">4</xref>).</p></tp:treatment-sec><tp:treatment-sec><!--Section generated to contain objects referenced in tp:taxon-treatment.--><supplementary-material xmlns:xlink="http://www.w3.org/1999/xlink" id="S7169977" orientation="portrait" position="float" xlink:type="simple"><object-id content-type="arpha" xlink:type="simple">4B07CD53-2032-5B61-904D-4E72DA05A73C</object-id><object-id content-type="doi" xlink:type="simple">10.3897/BDJ.9.e70473.suppl3</object-id><label>Supplementary material 3</label><caption><p>Measurement (in mm) and proportions of the series of <italic><tp:taxon-name><tp:taxon-name-part taxon-name-part-type="genus" reg="Quasipaa">Quasipaa</tp:taxon-name-part><tp:taxon-name-part taxon-name-part-type="species" reg="verrucospinosa">verrucospinosa</tp:taxon-name-part></tp:taxon-name></italic> in Thailand. (M= Male, F= Female; for other abbreviations see Materials and methods).</p></caption><statement content-type="dataType"><label>Data type</label><p>Measurement of Quasipaa verrucospinosa in Thailand</p></statement><p>File: oo_554755.docx</p><media xlink:href="bdj-09-e70473-s003.docx" mimetype="Microsoft Word Document" mime-subtype="docx" position="float" orientation="portrait" xlink:type="simple"><uri content-type="original_file" xlink:type="simple">https://binary.pensoft.net/file/554755</uri></media><attrib specific-use="authors">Suwannapoom et al.</attrib></supplementary-material><fig id="F7169985" position="float" orientation="portrait"><object-id xmlns:xlink="http://www.w3.org/1999/xlink" content-type="arpha" xlink:type="simple">BA100CEB-6339-5994-A504-40DD22869429</object-id><object-id xmlns:xlink="http://www.w3.org/1999/xlink" content-type="doi" xlink:type="simple">10.3897/BDJ.9.e70473.figure2</object-id><label>Figure 2.</label><caption><p><italic><tp:taxon-name><tp:taxon-name-part taxon-name-part-type="genus" reg="Quasipaa">Quasipaa</tp:taxon-name-part><tp:taxon-name-part taxon-name-part-type="species" reg="verrucospinosa">verrucospinosa</tp:taxon-name-part></tp:taxon-name></italic>, male, in situ from Nan Province, Thailand. Photo by P. Pawangkhanant.</p></caption><graphic xmlns:xlink="http://www.w3.org/1999/xlink" xlink:href="bdj-09-e70473-g002.jpg" position="float" id="oo_554762.JPG" orientation="portrait" xlink:type="simple"><uri content-type="original_file" xlink:type="simple">https://binary.pensoft.net/fig/554762</uri></graphic></fig><fig id="F7169981" position="float" orientation="portrait"><object-id xmlns:xlink="http://www.w3.org/1999/xlink" content-type="arpha" xlink:type="simple">084484A5-7BDB-5335-98D7-6CD0F194CCB7</object-id><object-id xmlns:xlink="http://www.w3.org/1999/xlink" content-type="doi" xlink:type="simple">10.3897/BDJ.9.e70473.figure3</object-id><label>Figure 3.</label><caption><p><italic><tp:taxon-name><tp:taxon-name-part taxon-name-part-type="genus" reg="Quasipaa">Quasipaa</tp:taxon-name-part><tp:taxon-name-part taxon-name-part-type="species" reg="verrucospinosa">verrucospinosa</tp:taxon-name-part></tp:taxon-name></italic> (AUP-00393), male. <bold>A.</bold> Dorsal view; <bold>B.</bold> Ventral view; <bold>C.</bold> Lateral view of head; <bold>D.</bold> Thenar view of the left foot; <bold>E.</bold> Palmar view of the right hand; <bold>F.</bold> Thenar view of the left hand.</p></caption><graphic xmlns:xlink="http://www.w3.org/1999/xlink" xlink:href="bdj-09-e70473-g003.png" position="float" id="oo_554764.png" orientation="portrait" xlink:type="simple"><uri content-type="original_file" xlink:type="simple">https://binary.pensoft.net/fig/554764</uri></graphic></fig><fig id="F7169947" position="float" orientation="portrait"><object-id xmlns:xlink="http://www.w3.org/1999/xlink" content-type="arpha" xlink:type="simple">ACE8ABBD-6049-59C9-BF1B-7FF6C1522BAA</object-id><object-id xmlns:xlink="http://www.w3.org/1999/xlink" content-type="doi" xlink:type="simple">10.3897/BDJ.9.e70473.figure1</object-id><label>Figure 1.</label><caption><p>Map showing distribution of species <italic><tp:taxon-name><tp:taxon-name-part taxon-name-part-type="genus" reg="Quasipaa">Quasipaa</tp:taxon-name-part><tp:taxon-name-part taxon-name-part-type="species" reg="verrucospinosa">verrucospinosa</tp:taxon-name-part></tp:taxon-name></italic> complex. (Red colour: type locality). Localites. <italic><tp:taxon-name><tp:taxon-name-part taxon-name-part-type="genus" reg="Quasipaa">Q.</tp:taxon-name-part><tp:taxon-name-part taxon-name-part-type="species" reg="verrucospinosa">verrucospinosa</tp:taxon-name-part></tp:taxon-name></italic> sensu stricto; (1) Sapa, Lao Cai, Vietnam; (2) Pu Mat NP., Con Cuong, Nghe An, Vietnam; (3) Phongsaly, Laos; (4) Mengsong, Jinghong, Yunnan, China; (5) Doi Phu Kha National Park, Nan Province, Thailand; <tp:taxon-name><tp:taxon-name-part taxon-name-part-type="genus" reg="Quasipaa">Q.</tp:taxon-name-part><tp:taxon-name-part taxon-name-part-type="uncertainty-rank">cf.</tp:taxon-name-part><tp:taxon-name-part taxon-name-part-type="species" reg="verrucospinosa">verrucospinosa</tp:taxon-name-part></tp:taxon-name> 1; (6) Tam Dao NP., Vinh Phuc, Vietnam; (7) Thai Nguyen, Vietnam; <tp:taxon-name><tp:taxon-name-part taxon-name-part-type="genus" reg="Quasipaa">Q.</tp:taxon-name-part><tp:taxon-name-part taxon-name-part-type="uncertainty-rank">cf.</tp:taxon-name-part><tp:taxon-name-part taxon-name-part-type="species" reg="verrucospinosa">verrucospinosa</tp:taxon-name-part></tp:taxon-name> 2; (8) Kaleum, Xekong, Laos; <tp:taxon-name><tp:taxon-name-part taxon-name-part-type="genus" reg="Quasipaa">Q.</tp:taxon-name-part><tp:taxon-name-part taxon-name-part-type="uncertainty-rank">cf.</tp:taxon-name-part><tp:taxon-name-part taxon-name-part-type="species" reg="verrucospinosa">verrucospinosa</tp:taxon-name-part></tp:taxon-name> 3; (9) Ngoc Linh Mt., Kon Tum, Vietnam.</p></caption><graphic xmlns:xlink="http://www.w3.org/1999/xlink" xlink:href="bdj-09-e70473-g001.png" position="float" id="oo_558315.png" orientation="portrait" xlink:type="simple"><uri content-type="original_file" xlink:type="simple">https://binary.pensoft.net/fig/558315</uri></graphic></fig><fig id="F7169989" position="float" orientation="portrait"><object-id xmlns:xlink="http://www.w3.org/1999/xlink" content-type="arpha" xlink:type="simple">437D17B1-FF64-53A6-949A-BAB472248459</object-id><object-id xmlns:xlink="http://www.w3.org/1999/xlink" content-type="doi" xlink:type="simple">10.3897/BDJ.9.e70473.figure4</object-id><label>Figure 4.</label><caption><p>Habitat of <italic><tp:taxon-name><tp:taxon-name-part taxon-name-part-type="genus" reg="Quasipaa">Q.</tp:taxon-name-part><tp:taxon-name-part taxon-name-part-type="species" reg="verrucospinosa">verrucospinosa</tp:taxon-name-part></tp:taxon-name></italic> at Doi Phu Ka National Park, Nan Province, Thailand. Photo by P. Pawangkhanant.</p></caption><graphic xmlns:xlink="http://www.w3.org/1999/xlink" xlink:href="bdj-09-e70473-g004.jpg" position="float" id="oo_554717.JPG" orientation="portrait" xlink:type="simple"><uri content-type="original_file" xlink:type="simple">https://binary.pensoft.net/fig/554717</uri></graphic></fig></tp:treatment-sec><ref-list><ref id="B7167494"><element-citation xmlns:xlink="http://www.w3.org/1999/xlink" publication-type="article" xlink:type="simple"><person-group person-group-type="author"><name name-style="western"><surname>Bourret</surname><given-names>R.</given-names></name></person-group><year>1937</year><article-title>Notes herpétologiques sur l'Indochine française. XIV. Les batraciens de la collection du Laboratoire des Sciences Naturelles de l'Université. Descriptions de quinze especes ou varits nouvelles</article-title><source>Annexe au Bulletin Gnral de l'Instruction Publique. Hanoi</source><fpage>5</fpage><lpage>56</lpage></element-citation></ref><ref id="B7169755"><element-citation xmlns:xlink="http://www.w3.org/1999/xlink" publication-type="book" xlink:type="simple"><person-group person-group-type="author"><name name-style="western"><surname>Fei</surname><given-names>L.</given-names></name><name name-style="western"><surname>Ye</surname><given-names>C.</given-names></name><name name-style="western"><surname>Jiang</surname><given-names>JP.</given-names></name></person-group><year>2010</year><source>Colored Atlas of Chinese Amphibians</source><publisher-name>Sichuan Publishing House of Science &amp; Technology</publisher-name><size units="page">519</size><comment content-type="language">Chinese</comment></element-citation></ref><ref id="B7169855"><element-citation xmlns:xlink="http://www.w3.org/1999/xlink" publication-type="article" xlink:type="simple"><person-group person-group-type="author"><name name-style="western"><surname>Nguyen</surname><given-names>T. V.</given-names></name><name name-style="western"><surname>Brakels</surname><given-names>P.</given-names></name><name name-style="western"><surname>Maury</surname><given-names>N.</given-names></name><name name-style="western"><surname>Sudavanh</surname><given-names>S.</given-names></name><name name-style="western"><surname>Pawangkhanant</surname><given-names>P.</given-names></name><name name-style="western"><surname>Idiiatullina</surname><given-names>S.</given-names></name><name name-style="western"><surname>Lorphengsy</surname><given-names>S.</given-names></name><name name-style="western"><surname>Inkhavilay</surname><given-names>K.</given-names></name><name name-style="western"><surname>Suwannapoom</surname><given-names>C.</given-names></name><name name-style="western"><surname>Poyarkov</surname><given-names>N. A.</given-names></name></person-group><year>2020</year><article-title>New herpetofaunal observations from Laos based on photo records</article-title><source>Amphibian &amp; Reptile Conservation</source><volume>14</volume><fpage>195</fpage><lpage>223</lpage><pub-id pub-id-type="doi">10.1080/00222933.2020.1728411.</pub-id></element-citation></ref></ref-list></tp:taxon-treatment>
